# Supplementary material for: Gestational and lactational exposure to gossypol alters the testis transcriptome
Source: BMC Genomics. 2020 Jan 17;21:59. doi: 10.1186/s12864-020-6487-2 (PMC6969474; doi:10.1186/s12864-020-6487-2)
Supplement: Supplementary file 2 — Additional file 2. List of significant genes. [file 12864_2020_6487_MOESM2_ESM.xlsx]

## Sheet: Sheet1
Gene	logFC	logCPM	PValue	Qvalue
ENSOARG00000012369	-4.36	4.13	4.7e-08	0.00057
ENSOARG00000001217	-1.6	5.12	1.7e-07	0.00057
ENSOARG00000002708	-1.6	5.12	1.7e-07	0.00057
ENSOARG00000001856	-1.6	5.12	1.7e-07	0.00057
ENSOARG00000001451	-1.6	5.12	1.7e-07	0.00057
ENSOARG00000018143	1.66	1.57	1.9e-07	0.00057
ENSOARG00000016086	1.17	1.6	3.6e-07	0.00094
ENSOARG00000016447	-3.75	5.54	4.7e-07	0.001
ENSOARG00000012256	-1.81	2.71	5.1e-07	0.001
ENSOARG00000006661	1.47	5.63	5.5e-07	0.001
ENSOARG00000005022	2.94	2.95	7.1e-07	0.0012
ENSOARG00000019413	-2.15	5.69	1.2e-06	0.0017
XLOC_032463	-2.93	3.04	1.2e-06	0.0017
ENSOARG00000014746	-2.29	4.23	1.7e-06	0.0022
ENSOARG00000000582	-1.95	3.56	1.9e-06	0.0023
XLOC_032955	-2.4	3.59	2e-06	0.0023
ENSOARG00000008422	-3.53	4.47	2.8e-06	0.0028
ENSOARG00000010519	-1.47	3.31	2.9e-06	0.0028
ENSOARG00000008974	-3.1	8.5	3e-06	0.0028
ENSOARG00000000664	-1.86	6.35	3e-06	0.0028
ENSOARG00000012909	-3.74	5.61	3.4e-06	0.0029
ENSOARG00000017227	-1.81	5.55	4.1e-06	0.0033
ENSOARG00000013636	-1.74	5.06	4.3e-06	0.0033
ENSOARG00000010448	1.76	3.02	4.3e-06	0.0033
XLOC_000628	1.47	4.13	4.9e-06	0.0036
ENSOARG00000007845	-1.42	3.97	5.3e-06	0.0036
ENSOARG00000006729	-0.93	5.49	5.5e-06	0.0036
XLOC_028660	-2.11	2.56	5.6e-06	0.0036
ENSOARG00000003926	-1.86	5.65	5.9e-06	0.0036
ENSOARG00000014061	2.47	2.49	6e-06	0.0036
ENSOARG00000018787	-1.78	3.91	6.1e-06	0.0036
ENSOARG00000018266	-1.31	5.06	6.3e-06	0.0036
ENSOARG00000002528	-1.88	5.63	6.6e-06	0.0037
ENSOARG00000014717	-1.56	6.61	7e-06	0.0038
ENSOARG00000013414	-0.93	4.89	7.4e-06	0.0039
ENSOARG00000008619	-2.59	8.27	7.6e-06	0.0039
ENSOARG00000007201	-2.04	6.88	7.9e-06	0.0039
ENSOARG00000018478	-3.77	3.59	8.4e-06	0.004
ENSOARG00000017897	-1.19	5.57	8.6e-06	0.004
ENSOARG00000005228	-1.65	6.26	9e-06	0.0041
ENSOARG00000000343	1.61	3.88	1.1e-05	0.0048
ENSOARG00000017603	-2.94	4.8	1.1e-05	0.0048
ENSOARG00000000567	-3.42	2.3	1.2e-05	0.0051
ENSOARG00000009482	-1.27	5.19	1.4e-05	0.0056
XLOC_027767	1.12	2.12	1.4e-05	0.0056
ENSOARG00000015536	-2.4	4.38	1.4e-05	0.0056
XLOC_013399	1.45	3.47	1.5e-05	0.0056
ENSOARG00000000337	-1.55	5.07	1.5e-05	0.0056
ENSOARG00000010474	-2.27	7.14	1.5e-05	0.0056
ENSOARG00000004683	-2.53	3.56	1.5e-05	0.0057
ENSOARG00000005049	-3.15	2.77	1.7e-05	0.0061
ENSOARG00000008739	0.89	3.84	1.8e-05	0.0061
ENSOARG00000000117	-1.3	3.43	1.8e-05	0.0061
XLOC_009044	-1.57	1.09	1.8e-05	0.0061
ENSOARG00000008399	-1.92	5.62	1.8e-05	0.0061
ENSOARG00000010294	-1.83	6.76	1.9e-05	0.0063
ENSOARG00000004174	-0.65	4.51	2e-05	0.0064
ENSOARG00000003512	1	2.88	2e-05	0.0064
XLOC_016804	1.46	0.15	2.1e-05	0.0066
ENSOARG00000007044	1.29	-0.42	2.2e-05	0.0067
ENSOARG00000004783	-2.01	2.54	2.3e-05	0.0067
ENSOARG00000011659	-0.76	3.52	2.3e-05	0.0067
ENSOARG00000011377	1.34	1.02	2.4e-05	0.0067
ENSOARG00000006146	-3.26	6.08	2.4e-05	0.0067
ENSOARG00000006518	-2.2	4.34	2.4e-05	0.0067
XLOC_005353	-1.94	2.02	2.4e-05	0.0067
ENSOARG00000018216	-2.56	3.23	2.5e-05	0.0067
ENSOARG00000004800	1.38	3.78	2.5e-05	0.0068
ENSOARG00000015817	1.71	2.59	2.5e-05	0.0068
ENSOARG00000014065	1.13	0.83	2.7e-05	0.007
XLOC_028720	0.6	4.55	2.9e-05	0.0076
ENSOARG00000010071	-2.15	6.61	3e-05	0.0076
ENSOARG00000007281	-2.14	6.41	3e-05	0.0076
ENSOARG00000006636	1.36	0.72	3.4e-05	0.0083
ENSOARG00000014989	-2.62	4.77	3.4e-05	0.0083
ENSOARG00000015564	-1.34	4.45	3.5e-05	0.0083
ENSOARG00000001022	-0.98	3.57	3.6e-05	0.0083
ENSOARG00000017318	-0.9	6.42	3.6e-05	0.0083
ENSOARG00000016038	-1.59	1.86	3.6e-05	0.0083
XLOC_013357	-1.8	0.77	3.7e-05	0.0083
ENSOARG00000017480	-1.81	3.98	3.7e-05	0.0083
ENSOARG00000018910	-1.31	3.75	3.9e-05	0.0088
ENSOARG00000017272	1.58	3.61	4.6e-05	0.01
ENSOARG00000017229	1.58	3.61	4.6e-05	0.01
